# Supplementary material for: Relationships of gut microbiota, short-chain fatty acids, inflammation, and the gut barrier in Parkinson’s disease
Source: Mol Neurodegener. 2021 Feb 8;16:6. doi: 10.1186/s13024-021-00427-6 (PMC7869249; doi:10.1186/s13024-021-00427-6)
Supplement: Supplementary file 3 — Additional file 3: Inflammatory and permeability marker and SCFA concentrations. Table detailing A) levels of all analytes in this study by PD/control status and B) by both PD/control status and sex. P-values reflect Wilcoxon rank sum tests. [file 13024_2021_427_MOESM3_ESM.xlsx]

## Sheet: add3_scfa_inf_table
A. Full data
Variable	Unit	C	P	p-value (PD vs Ctrl)
Total SCFAs	μmol/l	4209.14 ± 2688.93	3288.72 ± 2388.22	0.0506
Acetic acid	μmol/l	2390.65 ± 1699.99	1938.61 ± 1669.64	0.0922
Propionic acid	μmol/l	840.13 ± 509.61	644.38 ± 351.39	0.0422
Butyric acid	μmol/l	736.26 ± 633.78	424.61 ± 405.92	0.0013
Isobutyric acid	μmol/l	123.99 ± 43.24	131.02 ± 46.37	0.6149
Isovaleric acid	μmol/l	65.59 ± 125.07	92.63 ± 149.41	0.4013
Valeric acid	μmol/l	60.24 ± 113.12	65.82 ± 99.15	0.5337
Stool NGAL	pg/mg total protein	93.88 ± 78.46	100.92 ± 74.89	0.5313
Stool calprotectin	pg/mg total protein	872.01 ± 1000.65	1499.67 ± 1616.72	0.0233
Stool zonulin	pg/mg total protein	52.86 ± 30.38	58.53 ± 42.73	0.8066
Stool IFNg	pg/mg total protein	6.35 ± 5.5	5.68 ± 4.8	0.5416
Stool IL10	pg/mg total protein	0.73 ± 0.73	0.67 ± 0.69	0.4846
Stool IL12p70	pg/mg total protein	1.36 ± 1.17	1.13 ± 1.06	0.1778
Stool IL13	pg/mg total protein	6.26 ± 4.32	5.73 ± 3.99	0.4773
Stool IL1b	pg/mg total protein	1.24 ± 1.53	1.38 ± 2.28	0.505
Stool IL2	pg/mg total protein	1.98 ± 1.69	1.9 ± 1.88	0.4809
Stool IL4	pg/mg total protein	0.31 ± 0.34	0.25 ± 0.24	0.2818
Stool IL6	pg/mg total protein	1.29 ± 1.18	1.15 ± 1.05	0.3779
Stool CXCL8	pg/mg total protein	5.82 ± 7.53	5.96 ± 8.6	0.5299
Stool TNF	pg/mg total protein	1.63 ± 1.56	1.54 ± 1.51	0.6434
Plasma LBP	pg/mg total protein	3.38 ± 1.45	3.21 ± 1.26	0.5455
Plasma IFNg	pg/mg total protein	8.04 ± 6.33	6.77 ± 4.04	0.2513
Plasma IL10	pg/mg total protein	0.45 ± 0.31	0.45 ± 0.3	0.7975
Plasma IL12p70	pg/mg total protein	0.46 ± 0.53	0.58 ± 0.82	0.2637
Plasma IL13	pg/mg total protein	5.35 ± 5.64	6.48 ± 5.99	0.1188
Plasma IL1b	pg/mg total protein	0.23 ± 0.38	0.21 ± 0.31	0.906
Plasma IL2	pg/mg total protein	0.56 ± 0.64	0.56 ± 0.61	0.6518
Plasma IL4	pg/mg total protein	0.06 ± 0.05	0.07 ± 0.06	0.3747
Plasma IL6	pg/mg total protein	0.96 ± 1.07	0.99 ± 0.55	0.1816
Plasma CXCL8	pg/mg total protein	5.46 ± 1.87	4.81 ± 2.03	0.008
Plasma TNF	pg/mg total protein	3.53 ± 1.23	3.25 ± 1.31	0.1119
B. Split by sex
		Females		Males
Variable	Unit	Control	PD	Control	PD	p (C vs PD, females)	p (C vs PD, males)	p (F vs M, PD patients)	p (F vs M, controls)
Total SCFAs	μmol/l	3670.79 ± 2214.48	3301.34 ± 2513.4	4787.37 ± 3056.69	3277.41 ± 2314.98	0.3352	0.0525	0.887	0.2333
Acetic acid	μmol/l	2012.88 ± 1374.1	1965.12 ± 1849.39	2796.4 ± 1936.46	1914.84 ± 1523.55	0.4872	0.0636	0.94	0.1802
Propionic acid	μmol/l	781.83 ± 480.18	640.39 ± 283.66	902.75 ± 541.49	647.95 ± 407.75	0.3883	0.0567	0.6943	0.4153
Butyric acid	μmol/l	658.33 ± 661.11	436.15 ± 461.58	819.95 ± 604.11	414.26 ± 356.8	0.1005	0.0028	0.757	0.1409
Isobutyric acid	μmol/l	119.63 ± 34.52	134.22 ± 49.94	128.88 ± 51.61	128.05 ± 43.56	0.4105	0.8702	0.6238	0.5655
Isovaleric acid	μmol/l	51.89 ± 96.79	72.88 ± 131.65	80.31 ± 150.22	110.33 ± 163.98	0.7229	0.5077	0.4856	0.6285
Valeric acid	μmol/l	50.35 ± 105.8	60.05 ± 97.72	71.26 ± 121.91	70.8 ± 101.83	0.5828	0.8795	0.6716	0.5122
Stool NGAL	pg/mg total protein	97.4 ± 76.32	97.77 ± 72.12	89.95 ± 82.12	103.72 ± 78.53	0.9083	0.3913	0.7862	0.4872
Stool calprotectin	pg/mg total protein	665.37 ± 772.91	1502.36 ± 1696.54	1102.49 ± 1178.53	1497.26 ± 1571.93	0.0187	0.4894	0.9667	0.051
Stool zonulin	pg/mg total protein	56.18 ± 29.02	53.03 ± 31.41	49.3 ± 31.93	63.47 ± 50.87	0.4362	0.6025	0.7826	0.0711
Stool IFNg	pg/mg total protein	6.41 ± 4.01	4.85 ± 3.83	6.27 ± 6.83	6.42 ± 5.49	0.078	0.2816	0.1554	0.1454
Stool IL10	pg/mg total protein	0.76 ± 0.49	0.6 ± 0.61	0.71 ± 0.94	0.73 ± 0.77	0.0903	0.3528	0.2869	0.066
Stool IL12p70	pg/mg total protein	1.44 ± 0.86	1.02 ± 0.89	1.27 ± 1.45	1.22 ± 1.19	0.0398	0.5578	0.3352	0.0414
Stool IL13	pg/mg total protein	6.73 ± 3.63	5.15 ± 3.86	5.76 ± 4.98	6.24 ± 4.11	0.0646	0.2333	0.1411	0.0589
Stool IL1b	pg/mg total protein	0.96 ± 0.52	1.46 ± 2.92	1.55 ± 2.12	1.3 ± 1.6	0.132	0.7572	0.0559	0.9352
Stool IL2	pg/mg total protein	2.09 ± 1.23	1.52 ± 1.24	1.85 ± 2.09	2.24 ± 2.27	0.0697	0.3119	0.1116	0.0711
Stool IL4	pg/mg total protein	0.29 ± 0.18	0.23 ± 0.23	0.33 ± 0.45	0.26 ± 0.25	0.078	0.5912	0.3024	0.1322
Stool IL6	pg/mg total protein	1.35 ± 0.9	0.94 ± 0.8	1.23 ± 1.44	1.34 ± 1.22	0.047	0.3042	0.1195	0.1122
Stool CXCL8	pg/mg total protein	4.23 ± 3.66	6.96 ± 11.14	7.53 ± 9.98	5.06 ± 5.49	0.2719	0.7572	0.193	0.2743
Stool TNF	pg/mg total protein	1.75 ± 1.2	1.5 ± 1.5	1.51 ± 1.88	1.57 ± 1.54	0.1708	0.2465	0.4166	0.066
Plasma LBP	pg/mg total protein	3.15 ± 1.43	3.08 ± 1.02	3.62 ± 1.46	3.33 ± 1.45	0.8606	0.4342	0.8606	0.3042
Plasma IFNg	pg/mg total protein	8.9 ± 6.74	7.94 ± 4.56	7.11 ± 5.86	5.73 ± 3.26	0.7443	0.2398	0.0308	0.1049
Plasma IL10	pg/mg total protein	0.47 ± 0.3	0.44 ± 0.28	0.43 ± 0.33	0.46 ± 0.33	0.6455	1	0.7826	0.5044
Plasma IL12p70	pg/mg total protein	0.55 ± 0.65	0.52 ± 0.53	0.35 ± 0.33	0.63 ± 1.03	0.9002	0.1014	0.9002	0.0711
Plasma IL13	pg/mg total protein	7.03 ± 6.64	6.53 ± 6.78	3.55 ± 3.65	6.44 ± 5.3	0.7955	0.0055	0.5303	0.0636
Plasma IL1b	pg/mg total protein	0.35 ± 0.49	0.25 ± 0.38	0.09 ± 0.08	0.17 ± 0.23	0.484	0.3167	0.5382	0.0138
Plasma IL2	pg/mg total protein	0.59 ± 0.64	0.49 ± 0.59	0.53 ± 0.65	0.63 ± 0.62	0.9533	0.494	0.4362	0.9611
Plasma IL4	pg/mg total protein	0.08 ± 0.06	0.07 ± 0.06	0.04 ± 0.03	0.07 ± 0.06	0.4978	0.0567	0.9267	0.0098
Plasma IL6	pg/mg total protein	0.93 ± 0.36	1.09 ± 0.68	0.99 ± 1.52	0.89 ± 0.38	0.7067	0.1014	0.3352	0.0381
Plasma CXCL8	pg/mg total protein	5.25 ± 1.37	4.67 ± 1.94	5.68 ± 2.29	4.95 ± 2.13	0.017	0.1454	0.7698	0.7326
Plasma TNF	pg/mg total protein	3.61 ± 0.95	3.38 ± 1.35	3.45 ± 1.49	3.14 ± 1.28	0.2048	0.4636	0.5193	0.116
