# Supplementary material for: Relationships of gut microbiota, short-chain fatty acids, inflammation, and the gut barrier in Parkinson’s disease
Source: Mol Neurodegener. 2021 Feb 8;16:6. doi: 10.1186/s13024-021-00427-6 (PMC7869249; doi:10.1186/s13024-021-00427-6)
Supplement: Supplementary file 6 — Additional file 6: Linear regression for alpha diversity, inflammatory and permeability markers/SCFAs, and PD/control status. A) Model: log(variable) ~ sex + PD/control + Diversity; B) Model: log(variable) ~ sex + PD/control * Diversity; C) Stool calprotectin and additional confounders derived from Fig. 3; D) Propionic acid and additional confounders derived from Fig. 3. [file 13024_2021_427_MOESM6_ESM.xlsx]

## Sheet: add5
Linear regression for alpha diversity, inflammatory markers/SCFAs and PD status
A. Model: log(variable) ~ sex + PD/control + Diversity
		p-value
Variable	Diversity index	Entire model	Sex	PD/control	Diversity
Total_SCFAs	Shannon	0.010103	0.311263	0.0249974	0.00888532
Total_SCFAs	InvSimpson	0.036233	0.348634	0.0414227	0.0434137
Propionic acid	Shannon	0.00568607	0.597739	0.0195753	0.00393205
Propionic acid	InvSimpson	0.0451546	0.662527	0.0365073	0.0501483
Butyric acid	Shannon	0.000218193	0.256273	0.000248185	0.00576217
Butyric acid	InvSimpson	0.000588042	0.285518	0.000530497	0.0184078
Stool NGAL	Shannon	4.76e-05	0.994711	0.365367	3.7e-06
Stool NGAL	InvSimpson	0.00169483	0.879153	0.255865	0.00018539
Stool calprotectin	Shannon	1.09e-05	0.0207773	0.0619958	3.37e-05
Stool calprotectin	InvSimpson	1.09e-05	0.0231771	0.0326921	3.36e-05
Stool zonulin	Shannon	0.0103809	0.883433	0.82304	0.000997464
Stool zonulin	InvSimpson	0.0462228	0.829536	0.649966	0.0058748
Stool IL1b	Shannon	0.407131	0.129876	0.48135	0.564234
Stool IL1b	InvSimpson	0.258419	0.125075	0.499982	0.228674
B. Model: log(variable) ~ sex + PD/control * Diversity
		p-value
Variable	Diversity index	Entire model	Sex	PD/control	Diversity	Interaction: PD/control and diversity
Total_SCFAs	Shannon	0.00406564	0.346183	0.0290757	0.00115142	0.0454011
Total_SCFAs	InvSimpson	0.0161112	0.390561	0.0137463	0.00599668	0.0566883
Propionic acid	Shannon	0.00122349	0.660338	0.0117291	0.000240441	0.019674
Propionic acid	InvSimpson	0.00789229	0.739559	0.00327376	0.00201515	0.0166262
Butyric acid	Shannon	0.000180987	0.282887	0.0473261	0.0018072	0.0940813
Butyric acid	InvSimpson	0.000630457	0.315265	0.0114222	0.00866642	0.142411
Stool NGAL	Shannon	3.65e-05	0.908508	0.0924732	4.62e-06	0.0780594
Stool NGAL	InvSimpson	0.000863261	0.802288	0.147939	0.000101914	0.0555007
Stool calprotectin	Shannon	2.95e-05	0.0196103	0.370788	0.0132507	0.459994
Stool calprotectin	InvSimpson	3.81e-05	0.02399	0.490545	0.0067983	0.987455
Stool zonulin	Shannon	0.023944	0.8902	0.839024	0.0270189	0.85324
Stool zonulin	InvSimpson	0.0776264	0.854809	0.433163	0.206211	0.50097
Stool IL1b	Shannon	0.55847	0.129565	0.788626	0.855162	0.743129
Stool IL1b	InvSimpson	0.386458	0.130077	0.570292	0.291041	0.71219
C. Stool calprotectin and additional confounders (selected based on Fig 3C)
	Simple model	All confounders	Main confounders
Sex	-1.461 ** (0.546)	-1.171 * (0.520)	-1.316 * (0.521)
PD vs control	0.381 * (0.179)	0.007 (0.214)	0.211 (0.177)
Inverse Simpson index	-0.095 *** (0.016)	-0.084 *** (0.016)	-0.091 *** (0.015)
Diabetes		0.561 * (0.274)	0.596 * (0.277)
Relative with PD		0.519 * (0.239)	0.461 · (0.238)
RBDSQ score		0.051 (0.037)
BPS stool consistency		-0.161 * (0.078)	-0.181 * (0.077)
BPS defecation frequency		-0.138 (0.104)
Sex and inverse Simpson interaction	0.093 *** (0.025)	0.078 ** (0.024)	0.087 *** (0.024)
N	109	109	109
R2	0.307	0.418	0.393
logLik	-144.517	-134.94	-137.258
AIC	301.033	291.88	292.517
*** p < 0.001; ** p < 0.01; * p < 0.05; · p < 0.1 Results given as: Estimate / p-value stars / (Std. Error)
D. Propionic acid and additional confounders (selected based on Fig 3A)
	Simple model	All confounders	Main confounders
Sex	0.048 (0.109)	-0.025 (0.111)
PD vs control	-3.313 * (1.292)	-2.793 * (1.299)	-3.332 ** (1.266)
Shannon index	-0.925 *** (0.243)	-0.854 *** (0.238)	-0.898 *** (0.239)
GDS15 score		-0.029 (0.023)
ACE-AT1 medication		0.165 (0.116)
Statin medication		0.163 (0.128)
NMSS total score		0.002 (0.003)
Rome III 9-15 sum score		-0.031 * (0.014)	-0.026 * (0.013)
PD/C and Shannon interaction	0.812 * (0.343)	0.736 * (0.348)	0.853 * (0.336)
N	110	110	110
R2	0.156	0.237	0.188
logLik	-91.635	-86.098	-89.501
AIC	195.271	194.196	191.003
*** p < 0.001; ** p < 0.01; * p < 0.05; · p < 0.1 Results given as: Estimate / p-value stars / (Std. Error)
