# Supplementary material for: Relationships of gut microbiota, short-chain fatty acids, inflammation, and the gut barrier in Parkinson’s disease
Source: Mol Neurodegener. 2021 Feb 8;16:6. doi: 10.1186/s13024-021-00427-6 (PMC7869249; doi:10.1186/s13024-021-00427-6)
Supplement: Supplementary file 7 — Additional file 7: Associations of beta diversity with inflammatory and permeability markers/SCFAs and PD/control status. Permutational multivariate analysis of variance using distance matrices A) without interactions, B) with interaction (model: community dissimilarity ~ PD/control * variable). [file 13024_2021_427_MOESM7_ESM.xlsx]

## Sheet: tableS3
Beta diversity, inflammatory markers/SCFAs and PD status
A. Without interactions (all p-values for the variable of interest)
Variable	p (full data)	p (control only)	p (PD only)	p (PD/C corrected)	p (PD/C + confounder* corrected)
Total SCFAs	0	0	0.066	0	0
Acetic acid	0.0002	0.0003	0.275	0.0003	0.0006
Propionic acid	0.0002	0.0007	0.2172	0.0002	0.0005
Butyric acid	0.0001	0.0001	0.0038	0.0001	0.0001
Isobutyric acid	0.5913	0.8062	0.1587	0.4295	0.5059
Isovaleric acid binary	0.1336	0.0599	0.3615	0.0993	0.0988
Valeric acid binary	0.1336	0.0599	0.3615	0.0993	0.0988
Stool NGAL	0.0081	0.0039	0.3066	0.0071	0.0052
Stool calprotectin	0.058	0.4471	0.1713	0.1033	0.0793
Stool zonulin	0.0006	0.0082	0.0206	0.0004	0.0022
Stool CXCL8	0.1638	0.69	0.1523	0.1521	0.1717
Stool IL1b	0.3324	0.3662	0.4008	0.3306	0.4001
Stool IL4	0.5611	0.9207	0.0883	0.686	0.6508
Stool IL2	0.0298	0.4793	0.0762	0.0298	0.0304
Stool PC	0.0161	0.5975	0.0544	0.0215	0.023
Plasma LBP	0.9809	0.9202	0.8944	0.9799	0.9441
Plasma IFNg	0.8999	0.739	0.897	0.8935	0.8719
Plasma CXCL8	0.5658	0.5631	0.811	0.6759	0.7175
Plasma IL6	0.4224	0.2368	0.0718	0.4153	0.5175
Plasma PC1	0.7676	0.3549	0.7701	0.7537	0.7675
Plasma PC2	0.8385	0.6421	0.4544	0.7986	0.8234
*Confounders included were sex, Rome III 9-15 sum score, and BMI
B. With interaction (model: community dissimilarity ~ Group * Variable)
	Continuous variable			Binary variable
Variable	p (PD/control)	p (Variable)	p (Interaction)	p (PD/control)	p (Variable)	p (Interaction)
Total SCFAs	0.0002	0.0001	0.2954	0.0002	0.0001	0.4482
Acetic acid	0.0002	0.0003	0.38	0.0002	0.0018	0.7748
Propionic acid	0.0002	0.0002	0.8012	0.0002	0.0024	0.1855
Butyric acid	0.0002	0.0001	0.1435	0.0002	0.0001	0.0402
Isobutyric acid	0.0005	0.43	0.4276	0.0005	0.1644	0.4137
Isovaleric acid binary	0.0002	0.0984	0.2722	0.0002	0.0984	0.2722
Valeric acid binary	0.0002	0.0984	0.2722	0.0001	0.0983	0.2289
Stool NGAL	0.0007	0.007	0.1604	0.0005	0.0002	0.0623
Stool calprotectin	0.0001	0.1049	0.7337	0.0001	0.038	0.7017
Stool zonulin	0.0002	0.0004	0.1435	0.0002	0.0012	0.0379
Stool CXCL8	0.0002	0.1533	0.6262	0.0002	0.4765	0.5724
Stool IL1b	0.0002	0.3312	0.4988	0.0003	0.5595	0.7063
Stool IL4	0.0002	0.6817	0.1577	0.0002	0.1676	0.773
Stool IL2	0.0002	0.0304	0.7059	0.0002	0.2127	0.5809
Stool PC	0.0002	0.0218	0.8086	0.0002	0.2207	0.8741
Plasma LBP	0.0002	0.9801	0.7145	0.0002	0.7627	0.4705
Plasma IFNg	0.0002	0.8957	0.8231	0.0002	0.0472	0.7633
Plasma CXCL8	0.0002	0.6783	0.7072	0.0002	0.9558	0.5892
Plasma IL6	0.0002	0.4088	0.0352	0.0002	0.7467	0.177
Plasma PC1	0.0002	0.7528	0.317	0.0002	0.9604	0.4976
Plasma PC2	0.0002	0.7968	0.2596	0.0002	0.4867	0.1253
