# Supplementary material for: Relationships of gut microbiota, short-chain fatty acids, inflammation, and the gut barrier in Parkinson’s disease
Source: Mol Neurodegener. 2021 Feb 8;16:6. doi: 10.1186/s13024-021-00427-6 (PMC7869249; doi:10.1186/s13024-021-00427-6)
Supplement: Supplementary file 9 — Additional file 9: Enterotype comparisons. A) Number of subjects classified to each enterotype in the control and PD groups; B) Comparison of inflammatory and permeability markers/SCFA levels between enterotypes. P-values reflect Kruskal-Wallis test and values corrected with Benjamini & Hochberg false discovery rate method. [file 13024_2021_427_MOESM9_ESM.xlsx]

## Sheet: Sheet1
Enterotype comparisons
A. Number of samples classified to each enterotype in the PD and control groups
Enterotype	control	Parkinson
Bacteroides	8	8
Firmicutes	25	35
Prevotella	22	10
B. Comparison of inflammatory marker/SCFA levels between enterotypes
Adjusted p-value: multiple comparison corrected with Benjamini & Hochberg false discovery rate.
	Full data		Control-only		PD-only
Variable	pVal_all	pAdj_all	pVal_C	pAdj_C	pVal_PD	pAdj_PD
Total SCFAs	0.156977	0.366281	0.539872	0.770281	0.154375	0.376603
Acetic acid	0.211242	0.369674	0.496922	0.770281	0.261696	0.457967
Propionic acid	0.0442606	0.158838	0.347545	0.770281	0.161401	0.376603
Butyric acid	0.0453824	0.158838	0.422579	0.770281	0.0132193	0.092535
Isobutyric acid	0.982766	0.982766	0.634401	0.770281	0.369481	0.517274
Isovaleric acid binary	0.93873	0.982766	0.770281	0.770281	0.860035	0.860035
Valeric acid binary	0.93873	0.982766	0.770281	0.770281	0.860035	0.860035
Stool NGAL	0.00104218	0.00833742	0.00189466	0.00757865	0.41919	0.935695
Stool calprotectin	0.969156	0.969156	0.811663	0.85889	0.701771	0.935695
Stool zonulin	0.114194	0.375726	0.000357521	0.00286016	0.633531	0.935695
Stool CXCL8	0.266477	0.426363	0.153245	0.306489	0.975047	0.975047
Stool IL1b	0.159625	0.375726	0.103756	0.276682	0.9038	0.975047
Stool IL4	0.45793	0.523348	0.85889	0.85889	0.451379	0.935695
Stool IL2	0.330519	0.440693	0.460732	0.61431	0.478844	0.935695
Stool toolPC	0.187863	0.375726	0.30194	0.483104	0.33455	0.935695
Plasma LBP	0.94644	0.94644	0.788826	0.823305	0.623237	0.747884
Plasma IFNg	0.123257	0.479531	0.542398	0.813597	0.134078	0.747884
Plasma CXCL8	0.515552	0.94644	0.377345	0.813597	0.426695	0.747884
Plasma IL6	0.895003	0.94644	0.823305	0.823305	0.752339	0.752339
Plasma PC1	0.917914	0.94644	0.450591	0.813597	0.541226	0.747884
Plasma PC2	0.159844	0.479531	0.326143	0.813597	0.622192	0.747884
