# Supplementary material for: Relationships of gut microbiota, short-chain fatty acids, inflammation, and the gut barrier in Parkinson’s disease
Source: Mol Neurodegener. 2021 Feb 8;16:6. doi: 10.1186/s13024-021-00427-6 (PMC7869249; doi:10.1186/s13024-021-00427-6)
Supplement: Supplementary file 11 — Additional file 11: Differentially abundant taxa for variables of interest. Table of differential expression analysis for sequence count data results for families and genera that had a multiple comparison corrected p < 0.05 in at least one comparison for A) acetic, propionic, and butyric acid or B) stool NGAL, zonulin, and calprotectin. Confounders included in the confounder-corrected models were Rome III 9–15 sum score and sex. [file 13024_2021_427_MOESM11_ESM.xlsx]

## Sheet: tableS5
Differentially abundant taxa for variables of interest
Confounders included in the confounder-corrected models: Rome III 9-15 sum score and sex.
A. SCFAs
SCFA	Taxon	Subset	Level	baseMean	log2 fold change	log2 fold change SE	stat	p-value	adjusted p-value	pStar
Acetic acid	Bifidobacteriaceae	full data	Family	3205.45	-0.000208947	0.000111389	-1.87582	0.0606798	0.164702
Acetic acid	Bifidobacteriaceae	full data, corrected for PD/C and confounders	Family	3205.45	2.63321e-05	0.000102308	0.257381	0.796885	0.949662
Acetic acid	Bifidobacteriaceae	control only	Family	1414.94	-7.32106e-06	0.000153094	-0.0478208	0.961859	0.961859
Acetic acid	Bifidobacteriaceae	PD only	Family	5127.66	-0.000212505	0.000147562	-1.44011	0.149837	0.25881
Acetic acid	Coriobacteriaceae	full data	Family	145.772	-0.00018007	5.35656e-05	-3.36166	0.000774746	0.00490672	**
Acetic acid	Coriobacteriaceae	full data, corrected for PD/C and confounders	Family	145.772	-0.000156815	5.66175e-05	-2.76973	0.00561021	0.0355313	*
Acetic acid	Coriobacteriaceae	control only	Family	134.022	-0.000173494	7.78093e-05	-2.22973	0.0257653	0.149904
Acetic acid	Coriobacteriaceae	PD only	Family	158.09	-0.000143369	7.89805e-05	-1.81525	0.0694861	0.230436
Acetic acid	Enterobacteriaceae	full data	Family	624.324	8.11002e-05	0.000152361	0.532289	0.594526	0.703976
Acetic acid	Enterobacteriaceae	full data, corrected for PD/C and confounders	Family	624.324	-0.000179934	0.000571695	-0.314738	0.75296	0.949662
Acetic acid	Enterobacteriaceae	control only	Family	534.865	-0.000316397	0.000857264	-0.369077	0.71207	0.795843
Acetic acid	Enterobacteriaceae	PD only	Family	692.925	-0.00028756	0.000196533	-1.46316	0.143423	0.25881
Acetic acid	Erysipelotrichaceae	full data	Family	193.884	0.000117374	6.16013e-05	1.90538	0.0567303	0.164702
Acetic acid	Erysipelotrichaceae	full data, corrected for PD/C and confounders	Family	193.884	0.000112596	6.55259e-05	1.71835	0.0857331	0.271488
Acetic acid	Erysipelotrichaceae	control only	Family	182.704	-1.14913e-05	8.84962e-05	-0.129851	0.896684	0.9465
Acetic acid	Erysipelotrichaceae	PD only	Family	212.912	0.000293963	9.22637e-05	3.18612	0.00144197	0.0273974	*
Acetic acid	Lachnospiraceae	full data	Family	14634.7	0.000129078	4.56368e-05	2.82839	0.00467834	0.0222221	*
Acetic acid	Lachnospiraceae	full data, corrected for PD/C and confounders	Family	14634.7	0.000119194	4.61643e-05	2.58195	0.00982439	0.0466659	*
Acetic acid	Lachnospiraceae	control only	Family	16143.3	8.87269e-05	5.1277e-05	1.73034	0.0835688	0.317561
Acetic acid	Lachnospiraceae	PD only	Family	13553.2	0.000167546	8.11297e-05	2.06516	0.0389077	0.184811
Acetic acid	Peptostreptococcaceae	full data	Family	375.233	0.000475542	0.000118616	4.00907	6.09577e-05	0.000579099	***
Acetic acid	Peptostreptococcaceae	full data, corrected for PD/C and confounders	Family	375.233	0.000454181	0.00012374	3.67046	0.000242115	0.00230009	**
Acetic acid	Peptostreptococcaceae	control only	Family	429.869	0.000475781	0.000171577	2.77299	0.00555445	0.0527672	.
Acetic acid	Peptostreptococcaceae	PD only	Family	331.348	0.00046467	0.000174337	2.66535	0.00769082	0.0730628	.
Acetic acid	Verrucomicrobiaceae	full data	Family	698.856	-0.000598474	0.000144879	-4.13085	3.61432e-05	0.000579099	***
Acetic acid	Verrucomicrobiaceae	full data, corrected for PD/C and confounders	Family	698.856	-0.00056959	0.000151569	-3.75795	0.000171314	0.00230009	**
Acetic acid	Verrucomicrobiaceae	control only	Family	702.561	-0.000752425	0.000203629	-3.69507	0.000219825	0.00417667	**
Acetic acid	Verrucomicrobiaceae	PD only	Family	705.091	-0.000507935	0.000214184	-2.37149	0.0177164	0.112204
Acetic acid	Akkermansia	full data	Genus	833.647	-0.000680496	0.000146889	-4.63271	3.60904e-06	3.87972e-05	***
Acetic acid	Akkermansia	full data, corrected for PD/C and confounders	Genus	833.647	-0.000661922	0.000151877	-4.35829	1.31085e-05	0.000140917	***
Acetic acid	Akkermansia	control only	Genus	681.418	-0.000694246	0.000193368	-3.59028	0.000330319	0.00284074	**
Acetic acid	Akkermansia	PD only	Genus	953.397	-0.000657029	0.000220355	-2.98169	0.00286665	0.0308165	*
Acetic acid	Alistipes	full data	Genus	1776.39	-0.000108425	6.54936e-05	-1.65551	0.0978213	0.210316
Acetic acid	Alistipes	full data, corrected for PD/C and confounders	Genus	1776.39	-8.12843e-05	6.69188e-05	-1.21467	0.224492	0.415672
Acetic acid	Alistipes	control only	Genus	1616.26	-5.28782e-05	9.42424e-05	-0.561087	0.574738	0.692048
Acetic acid	Alistipes	PD only	Genus	1939.52	-0.000148002	9.53021e-05	-1.55298	0.120429	0.505487
Acetic acid	Anaerotruncus	full data	Genus	73.9202	-0.000401453	0.000104296	-3.84916	0.000118525	0.00101931	**
Acetic acid	Anaerotruncus	full data, corrected for PD/C and confounders	Genus	73.9202	-0.000354117	0.000107367	-3.29819	0.000973112	0.00597769	**
Acetic acid	Anaerotruncus	control only	Genus	81.7662	-0.000616199	0.000146812	-4.19721	2.70223e-05	0.000387319	***
Acetic acid	Anaerotruncus	PD only	Genus	60.7431	-0.00013073	0.00014046	-0.930725	0.351996	0.698734
Acetic acid	Bacteroides	full data	Genus	2746.72	7.46728e-05	6.9141e-05	1.08001	0.280139	0.430213
Acetic acid	Bacteroides	full data, corrected for PD/C and confounders	Genus	2746.72	8.67929e-05	6.83479e-05	1.26987	0.204131	0.415672
Acetic acid	Bacteroides	control only	Genus	2717.1	0.000255985	9.84094e-05	2.60123	0.00928909	0.0399431	*
Acetic acid	Bacteroides	PD only	Genus	2862.35	-0.000132086	9.91963e-05	-1.33156	0.183006	0.505487
Acetic acid	Bifidobacterium	full data	Genus	3383.49	-0.000203099	0.000112973	-1.79777	0.0722137	0.201297
Acetic acid	Bifidobacterium	full data, corrected for PD/C and confounders	Genus	3383.49	5.19521e-05	0.000103675	0.501103	0.616299	0.779436
Acetic acid	Bifidobacterium	control only	Genus	1334.56	4.97871e-05	0.00014556	0.342038	0.732323	0.807433
Acetic acid	Bifidobacterium	PD only	Genus	5469.37	-0.00023502	0.000150195	-1.56477	0.117637	0.505487
Acetic acid	Butyricicoccus	full data	Genus	201.42	0.000325964	6.00739e-05	5.42606	5.76126e-08	1.23867e-06	***
Acetic acid	Butyricicoccus	full data, corrected for PD/C and confounders	Genus	201.42	0.000278146	6.06108e-05	4.58905	4.45272e-06	9.50724e-05	***
Acetic acid	Butyricicoccus	control only	Genus	270.469	0.000319942	9.33767e-05	3.42636	0.000611725	0.00438403	**
Acetic acid	Butyricicoccus	PD only	Genus	138.831	0.00021431	8.07049e-05	2.65548	0.00791961	0.0681086	.
Acetic acid	Clostridium_sensu_stricto	full data	Genus	360.303	0.000517255	0.000143528	3.60387	0.000313518	0.00224688	**
Acetic acid	Clostridium_sensu_stricto	full data, corrected for PD/C and confounders	Genus	360.303	0.00053082	0.000148989	3.56282	0.000366891	0.00262938	**
Acetic acid	Clostridium_sensu_stricto	control only	Genus	398.646	0.000334127	0.000182427	1.83157	0.0670159	0.205834
Acetic acid	Clostridium_sensu_stricto	PD only	Genus	313.215	0.000862738	0.000224293	3.84648	0.000119829	0.00257632	**
Acetic acid	Escherichia/Shigella	full data	Genus	413.049	-0.000412245	0.000152189	-2.70877	0.00675338	0.0362994	*
Acetic acid	Escherichia/Shigella	full data, corrected for PD/C and confounders	Genus	413.049	-0.000452852	0.000155482	-2.91257	0.00358468	0.0192677	*
Acetic acid	Escherichia/Shigella	control only	Genus	285.221	-0.000881534	0.000219254	-4.02061	5.80475e-05	0.000624011	***
Acetic acid	Escherichia/Shigella	PD only	Genus	529.746	-0.000292073	0.000207031	-1.41077	0.158313	0.505487
Acetic acid	Flavonifractor	full data	Genus	212.393	-0.000361557	0.000105281	-3.43422	0.000594269	0.00365051	**
Acetic acid	Flavonifractor	full data, corrected for PD/C and confounders	Genus	212.393	-0.000412844	0.000105814	-3.90159	9.55634e-05	0.000821845	***
Acetic acid	Flavonifractor	control only	Genus	181.491	-0.000241063	0.000152951	-1.57608	0.115007	0.30908
Acetic acid	Flavonifractor	PD only	Genus	239.893	-0.000541352	0.000147062	-3.68111	0.000232218	0.00332846	**
Acetic acid	Intestinimonas	full data	Genus	95.1804	-7.679e-05	9.23791e-05	-0.831248	0.405833	0.51326
Acetic acid	Intestinimonas	full data, corrected for PD/C and confounders	Genus	95.1804	-0.000105979	9.05168e-05	-1.17082	0.24167	0.415672
Acetic acid	Intestinimonas	control only	Genus	73.5724	-0.000359309	0.000128911	-2.78727	0.00531541	0.0253958	*
Acetic acid	Intestinimonas	PD only	Genus	111.575	0.000103368	0.000125594	0.823037	0.410487	0.727542
Acetic acid	Phascolarctobacterium	full data	Genus	545.742	-0.000478437	0.000193633	-2.47085	0.0134793	0.064401	.
Acetic acid	Phascolarctobacterium	full data, corrected for PD/C and confounders	Genus	545.742	-0.000370995	0.000864194	-0.429296	0.667708	0.79754
Acetic acid	Phascolarctobacterium	control only	Genus	506.822	-0.00121073	0.000241268	-5.0182	5.2157e-07	2.24275e-05	***
Acetic acid	Phascolarctobacterium	PD only	Genus	578.797	-8.32574e-05	0.000874084	-0.095251	0.924115	0.970513
Acetic acid	Romboutsia	full data	Genus	144.785	0.000762205	0.000128012	5.95416	2.61411e-09	1.12407e-07	***
Acetic acid	Romboutsia	full data, corrected for PD/C and confounders	Genus	144.785	0.000684362	0.000128487	5.32629	1.00238e-07	4.31025e-06	***
Acetic acid	Romboutsia	control only	Genus	180.01	0.00057494	0.000189537	3.03339	0.00241825	0.014855	*
Acetic acid	Romboutsia	PD only	Genus	115.589	0.000719155	0.000159652	4.5045	6.65282e-06	0.000286071	***
Acetic acid	Roseburia	full data	Genus	3994.13	0.00045419	9.04398e-05	5.02202	5.11322e-07	7.32895e-06	***
Acetic acid	Roseburia	full data, corrected for PD/C and confounders	Genus	3994.13	0.000417244	9.2615e-05	4.50514	6.63296e-06	9.50724e-05	***
Acetic acid	Roseburia	control only	Genus	5167.52	0.000455178	0.000103428	4.40091	1.07797e-05	0.000231764	***
Acetic acid	Roseburia	PD only	Genus	2885.18	0.00037505	0.000148166	2.53128	0.0113647	0.0814469	.
Acetic acid	Sporobacter	full data	Genus	9.44863	-0.000154082	8.57256e-05	-1.79739	0.0722741	0.201297
Acetic acid	Sporobacter	full data, corrected for PD/C and confounders	Genus	9.44863	-0.00013549	8.80727e-05	-1.53839	0.123952	0.325122
Acetic acid	Sporobacter	control only	Genus	10.5578	-0.000370845	0.000127355	-2.91189	0.00359245	0.0193094	*
Acetic acid	Sporobacter	PD only	Genus	8.46134	6.5923e-06	0.000116236	0.056715	0.954772	0.970513
Butyric acid	Bifidobacteriaceae	full data	Family	3205.45	-0.00121177	0.000330519	-3.66626	0.00024612	0.00155876	**
Butyric acid	Bifidobacteriaceae	full data, corrected for PD/C and confounders	Family	3205.45	-0.000290025	0.000325297	-0.891569	0.372624	0.632344
Butyric acid	Bifidobacteriaceae	control only	Family	1414.94	-0.000228697	0.000409719	-0.558181	0.576721	0.608761
Butyric acid	Bifidobacteriaceae	PD only	Family	5127.66	-0.00185381	0.00058004	-3.196	0.00139347	0.013238	*
Butyric acid	Coriobacteriaceae	full data	Family	145.772	-0.000468494	0.000165736	-2.82676	0.0047022	0.0178684	*
Butyric acid	Coriobacteriaceae	full data, corrected for PD/C and confounders	Family	145.772	-0.000390365	0.000178444	-2.1876	0.0286986	0.109055
Butyric acid	Coriobacteriaceae	control only	Family	134.022	-0.000244202	0.000218261	-1.11885	0.263202	0.357203
Butyric acid	Coriobacteriaceae	PD only	Family	158.09	-0.000703068	0.000326593	-2.15273	0.0313397	0.0992423	.
Butyric acid	Enterobacteriaceae	full data	Family	624.324	-0.00123959	0.00046285	-2.67817	0.00740256	0.0234414	*
Butyric acid	Enterobacteriaceae	full data, corrected for PD/C and confounders	Family	624.324	-0.00124153	0.000493002	-2.51831	0.0117919	0.0560115	.
Butyric acid	Enterobacteriaceae	control only	Family	534.865	-0.0026853	0.000611449	-4.3917	1.1247e-05	0.000213693	***
Butyric acid	Enterobacteriaceae	PD only	Family	692.925	-0.000814225	0.000810334	-1.0048	0.314992	0.498738
Butyric acid	Erysipelotrichaceae	full data	Family	193.884	-0.000121827	0.000191371	-0.636602	0.524384	0.725142
Butyric acid	Erysipelotrichaceae	full data, corrected for PD/C and confounders	Family	193.884	-0.00010619	0.000206346	-0.514621	0.606818	0.720596
Butyric acid	Erysipelotrichaceae	control only	Family	182.704	-0.000310433	0.00023436	-1.3246	0.185305	0.280389
Butyric acid	Erysipelotrichaceae	PD only	Family	212.912	0.000875861	0.000401385	2.1821	0.0291023	0.0992423	.
Butyric acid	Lachnospiraceae	full data	Family	14634.7	0.000482604	0.000137858	3.50074	0.000463974	0.00220388	**
Butyric acid	Lachnospiraceae	full data, corrected for PD/C and confounders	Family	14634.7	0.000451042	0.000144298	3.12576	0.00177344	0.0112318	*
Butyric acid	Lachnospiraceae	control only	Family	16143.3	0.000277454	0.000136393	2.03423	0.0419286	0.159329
Butyric acid	Lachnospiraceae	PD only	Family	13553.2	0.00109566	0.000320979	3.41348	0.00064138	0.0121862	*
Butyric acid	Peptostreptococcaceae	full data	Family	375.233	0.00157664	0.000359604	4.38438	1.16319e-05	0.000221005	***
Butyric acid	Peptostreptococcaceae	full data, corrected for PD/C and confounders	Family	375.233	0.0015649	0.000383114	4.0847	4.41346e-05	0.000838557	***
Butyric acid	Peptostreptococcaceae	control only	Family	429.869	0.00152134	0.000433508	3.50937	0.000449163	0.0028447	**
Butyric acid	Peptostreptococcaceae	PD only	Family	331.348	0.00173941	0.000730517	2.38107	0.0172626	0.0819976	.
Butyric acid	Verrucomicrobiaceae	full data	Family	698.856	-0.00170995	0.000445439	-3.83879	0.000123643	0.00117461	**
Butyric acid	Verrucomicrobiaceae	full data, corrected for PD/C and confounders	Family	698.856	-0.00167573	0.00047503	-3.52764	0.000419287	0.00398323	**
Butyric acid	Verrucomicrobiaceae	control only	Family	702.561	-0.00205829	0.000539396	-3.81592	0.000135678	0.00128895	**
Butyric acid	Verrucomicrobiaceae	PD only	Family	705.091	-0.00135507	0.000885792	-1.52979	0.12607	0.239533
Butyric acid	Akkermansia	full data	Genus	833.647	-0.00212446	0.000451237	-4.70808	2.5006e-06	3.58419e-05	***
Butyric acid	Akkermansia	full data, corrected for PD/C and confounders	Genus	833.647	-0.00203829	0.000483805	-4.21303	2.5197e-05	0.000277807	***
Butyric acid	Akkermansia	control only	Genus	681.418	-0.00199197	0.00052013	-3.82975	0.000128276	0.00137897	**
Butyric acid	Akkermansia	PD only	Genus	953.397	-0.00206398	0.000914579	-2.25675	0.0240235	0.172168
Butyric acid	Alistipes	full data	Genus	1776.39	-0.000522623	0.000200028	-2.61276	0.00898149	0.0378779	*
Butyric acid	Alistipes	full data, corrected for PD/C and confounders	Genus	1776.39	-0.000396385	0.000210159	-1.88613	0.059278	0.231723
Butyric acid	Alistipes	control only	Genus	1616.26	-0.000318469	0.000255245	-1.2477	0.21214	0.451459
Butyric acid	Alistipes	PD only	Genus	1939.52	-0.000645832	0.000395062	-1.63476	0.102099	0.399116
Butyric acid	Anaerotruncus	full data	Genus	73.9202	-0.00138026	0.000316656	-4.35887	1.30734e-05	0.00014054	***
Butyric acid	Anaerotruncus	full data, corrected for PD/C and confounders	Genus	73.9202	-0.0014051	0.000333967	-4.20731	2.58425e-05	0.000277807	***
Butyric acid	Anaerotruncus	control only	Genus	81.7662	-0.00136181	0.000405542	-3.35801	0.000785052	0.00482246	**
Butyric acid	Anaerotruncus	PD only	Genus	60.7431	-0.0016906	0.000569548	-2.96831	0.00299443	0.0321902	*
Butyric acid	Bacteroides	full data	Genus	2746.72	0.000174371	0.000213022	0.818557	0.413039	0.592023
Butyric acid	Bacteroides	full data, corrected for PD/C and confounders	Genus	2746.72	0.000193548	0.000216203	0.895215	0.370672	0.664121
Butyric acid	Bacteroides	control only	Genus	2717.1	0.000532799	0.000275343	1.93503	0.052986	0.211053
Butyric acid	Bacteroides	PD only	Genus	2862.35	-0.000301849	0.000412614	-0.731554	0.464441	0.713249
Butyric acid	Bifidobacterium	full data	Genus	3383.49	-0.00121551	0.00033384	-3.64098	0.000271603	0.00233578	**
Butyric acid	Bifidobacterium	full data, corrected for PD/C and confounders	Genus	3383.49	-0.000224714	0.00032678	-0.687661	0.491666	0.673991
Butyric acid	Bifidobacterium	control only	Genus	1334.56	-7.28402e-05	0.000394803	-0.184498	0.853623	0.895263
Butyric acid	Bifidobacterium	PD only	Genus	5469.37	-0.00195768	0.000587406	-3.33275	0.00085993	0.0123257	*
Butyric acid	Butyricicoccus	full data	Genus	201.42	0.000708269	0.000197825	3.58029	0.000343216	0.00245971	**
Butyric acid	Butyricicoccus	full data, corrected for PD/C and confounders	Genus	201.42	0.000464341	0.000201549	2.30386	0.0212303	0.101433
Butyric acid	Butyricicoccus	control only	Genus	270.469	0.000446441	0.000267387	1.66964	0.0949905	0.291756
Butyric acid	Butyricicoccus	PD only	Genus	138.831	0.000658274	0.00034415	1.91276	0.0557794	0.266501
Butyric acid	Clostridium_sensu_stricto	full data	Genus	360.303	0.000613653	0.000446594	1.37407	0.169419	0.340707
Butyric acid	Clostridium_sensu_stricto	full data, corrected for PD/C and confounders	Genus	360.303	0.000806192	0.00047648	1.69198	0.0906505	0.305147
Butyric acid	Clostridium_sensu_stricto	control only	Genus	398.646	0.000944631	0.00049023	1.92691	0.0539902	0.211053
Butyric acid	Clostridium_sensu_stricto	PD only	Genus	313.215	0.000427377	0.000944156	0.452655	0.650797	0.908041
Butyric acid	Escherichia/Shigella	full data	Genus	413.049	-0.00158234	0.000466776	-3.38993	0.000699106	0.00429451	**
Butyric acid	Escherichia/Shigella	full data, corrected for PD/C and confounders	Genus	413.049	-0.001506	0.000495808	-3.03747	0.00238572	0.0170977	*
Butyric acid	Escherichia/Shigella	control only	Genus	285.221	-0.00235502	0.000603578	-3.90176	9.5497e-05	0.00136879	**
Butyric acid	Escherichia/Shigella	PD only	Genus	529.746	-0.00103223	0.000856188	-1.20561	0.227968	0.53808
Butyric acid	Flavonifractor	full data	Genus	212.393	-0.000848498	0.000328022	-2.58671	0.00968969	0.0378779	*
Butyric acid	Flavonifractor	full data, corrected for PD/C and confounders	Genus	212.393	-0.000792759	0.000342886	-2.31202	0.0207767	0.101433
Butyric acid	Flavonifractor	control only	Genus	181.491	-0.0004704	0.000414076	-1.13602	0.255947	0.458571
Butyric acid	Flavonifractor	PD only	Genus	239.893	-0.00175512	0.000619725	-2.83209	0.00462451	0.0397708	*
Butyric acid	Intestinimonas	full data	Genus	95.1804	-0.000876086	0.00027696	-3.16322	0.00156035	0.00838689	**
Butyric acid	Intestinimonas	full data, corrected for PD/C and confounders	Genus	95.1804	-0.000887744	0.000279918	-3.17145	0.00151682	0.0130447	*
Butyric acid	Intestinimonas	control only	Genus	73.5724	-0.000879285	0.000350344	-2.50977	0.0120808	0.0649345	.
Butyric acid	Intestinimonas	PD only	Genus	111.575	-0.00052385	0.000518174	-1.01095	0.312038	0.583376
Butyric acid	Phascolarctobacterium	full data	Genus	545.742	-0.00118249	0.00249751	-0.473468	0.635879	0.719217
Butyric acid	Phascolarctobacterium	full data, corrected for PD/C and confounders	Genus	545.742	-0.00111752	0.00274825	-0.406628	0.684281	0.817336
Butyric acid	Phascolarctobacterium	control only	Genus	506.822	-0.00282104	0.000714488	-3.94834	7.86964e-05	0.00136879	**
Butyric acid	Phascolarctobacterium	PD only	Genus	578.797	-4.10369e-05	0.00359441	-0.0114169	0.990891	0.997551
Butyric acid	Romboutsia	full data	Genus	144.785	0.00270763	0.000352213	7.68747	1.50075e-14	6.45323e-13	***
Butyric acid	Romboutsia	full data, corrected for PD/C and confounders	Genus	144.785	0.00262636	0.000377158	6.96355	3.3181e-12	1.42678e-10	***
Butyric acid	Romboutsia	control only	Genus	180.01	0.00242071	0.000448658	5.39544	6.83559e-08	2.9393e-06	***
Butyric acid	Romboutsia	PD only	Genus	115.589	0.00278806	0.00065219	4.27491	1.91214e-05	0.00041111	***
Butyric acid	Roseburia	full data	Genus	3994.13	0.00165039	0.000273566	6.03287	1.61077e-09	3.46317e-08	***
Butyric acid	Roseburia	full data, corrected for PD/C and confounders	Genus	3994.13	0.00159902	0.000287679	5.55835	2.7233e-08	5.8551e-07	***
Butyric acid	Roseburia	control only	Genus	5167.52	0.00102163	0.000291369	3.50632	0.000454346	0.00390738	**
Butyric acid	Roseburia	PD only	Genus	2885.18	0.00296225	0.000569177	5.20445	1.9457e-07	8.3665e-06	***
Butyric acid	Sporobacter	full data	Genus	9.44863	-0.000720219	0.00026999	-2.66758	0.00763993	0.0365019	*
Butyric acid	Sporobacter	full data, corrected for PD/C and confounders	Genus	9.44863	-0.000683259	0.000283009	-2.41427	0.0157668	0.0968531	.
Butyric acid	Sporobacter	control only	Genus	10.5578	-0.00125994	0.000364844	-3.45337	0.000553629	0.00396767	**
Butyric acid	Sporobacter	PD only	Genus	8.46134	-6.53893e-05	0.000483607	-0.135212	0.892445	0.980122
Propionic acid	Bifidobacteriaceae	full data	Family	3205.45	-0.00110593	0.000416794	-2.65342	0.00796813	0.0392557	*
Propionic acid	Bifidobacteriaceae	full data, corrected for PD/C and confounders	Family	3205.45	-4.51453e-05	0.00040002	-0.112858	0.910143	0.959438
Propionic acid	Bifidobacteriaceae	control only	Family	1414.94	-0.00019598	0.000509609	-0.38457	0.700556	0.83191
Propionic acid	Bifidobacteriaceae	PD only	Family	5127.66	-0.00131668	0.000693966	-1.89733	0.0577843	0.21958
Propionic acid	Coriobacteriaceae	full data	Family	145.772	-0.000541288	0.00020495	-2.64107	0.00826435	0.0392557	*
Propionic acid	Coriobacteriaceae	full data, corrected for PD/C and confounders	Family	145.772	-0.000433147	0.00021507	-2.01398	0.0440117	0.278741
Propionic acid	Coriobacteriaceae	control only	Family	134.022	-0.00027661	0.000271223	-1.01986	0.307793	0.449852
Propionic acid	Coriobacteriaceae	PD only	Family	158.09	-0.000874132	0.000370524	-2.35918	0.0183155	0.115998
Propionic acid	Enterobacteriaceae	full data	Family	624.324	0.000621275	0.000575445	1.07964	0.280302	0.481531
Propionic acid	Enterobacteriaceae	full data, corrected for PD/C and confounders	Family	624.324	-0.000823792	0.00220336	-0.373879	0.708494	0.959438
Propionic acid	Enterobacteriaceae	control only	Family	534.865	0.00154876	0.000758308	2.04238	0.0411136	0.274071
Propionic acid	Enterobacteriaceae	PD only	Family	692.925	-7.16861e-05	0.000943081	-0.0760126	0.939409	0.991598
Propionic acid	Erysipelotrichaceae	full data	Family	193.884	0.000336919	0.000235219	1.43236	0.152041	0.337508
Propionic acid	Erysipelotrichaceae	full data, corrected for PD/C and confounders	Family	193.884	0.000352536	0.000248133	1.42075	0.155388	0.421768
Propionic acid	Erysipelotrichaceae	control only	Family	182.704	-3.92698e-05	0.000294904	-0.133162	0.894066	0.916125
Propionic acid	Erysipelotrichaceae	PD only	Family	212.912	0.00120653	0.000447153	2.69824	0.00697066	0.0902982	.
Propionic acid	Lachnospiraceae	full data	Family	14634.7	0.000470492	0.000173188	2.71665	0.00659462	0.0392557	*
Propionic acid	Lachnospiraceae	full data, corrected for PD/C and confounders	Family	14634.7	0.000439309	0.000181632	2.41868	0.0155771	0.147983
Propionic acid	Lachnospiraceae	control only	Family	16143.3	0.000314706	0.000170222	1.8488	0.0644873	0.274071
Propionic acid	Lachnospiraceae	PD only	Family	13553.2	0.000760909	0.000386142	1.97054	0.0487762	0.21958
Propionic acid	Peptostreptococcaceae	full data	Family	375.233	0.00147313	0.000465106	3.1673	0.0015386	0.0292334	*
Propionic acid	Peptostreptococcaceae	full data, corrected for PD/C and confounders	Family	375.233	0.00144434	0.000490731	2.94324	0.00324795	0.0617111	.
Propionic acid	Peptostreptococcaceae	control only	Family	429.869	0.00100905	0.000561102	1.79834	0.0721238	0.274071
Propionic acid	Peptostreptococcaceae	PD only	Family	331.348	0.00227034	0.000875453	2.59333	0.00950507	0.0902982	.
Propionic acid	Verrucomicrobiaceae	full data	Family	698.856	-9.4621e-06	0.000564142	-0.0167726	0.986618	0.997758
Propionic acid	Verrucomicrobiaceae	full data, corrected for PD/C and confounders	Family	698.856	-0.000107376	0.000592153	-0.181331	0.856108	0.959438
Propionic acid	Verrucomicrobiaceae	control only	Family	702.561	-7.35643e-05	0.000698507	-0.105316	0.916125	0.916125
Propionic acid	Verrucomicrobiaceae	PD only	Family	705.091	-0.000229175	0.00103673	-0.221057	0.825048	0.984505
Propionic acid	Akkermansia	full data	Genus	833.647	-0.00107607	0.000573779	-1.8754	0.0607371	0.208832
Propionic acid	Akkermansia	full data, corrected for PD/C and confounders	Genus	833.647	-0.000902964	0.000606973	-1.48765	0.136843	0.326902
Propionic acid	Akkermansia	control only	Genus	681.418	-0.00064107	0.00067378	-0.951453	0.341374	0.565552
Propionic acid	Akkermansia	PD only	Genus	953.397	-0.00138175	0.00107614	-1.28399	0.199147	0.570887
Propionic acid	Alistipes	full data	Genus	1776.39	-0.000504976	0.000248759	-2.02998	0.0423581	0.18214
Propionic acid	Alistipes	full data, corrected for PD/C and confounders	Genus	1776.39	-0.000370186	0.000258226	-1.43357	0.151694	0.343308
Propionic acid	Alistipes	control only	Genus	1616.26	-0.000304794	0.000313076	-0.973547	0.330282	0.565552
Propionic acid	Alistipes	PD only	Genus	1939.52	-0.000706288	0.000451029	-1.56595	0.117361	0.388193
Propionic acid	Anaerotruncus	full data	Genus	73.9202	-0.00143047	0.000395766	-3.61442	0.000301018	0.00323595	**
Propionic acid	Anaerotruncus	full data, corrected for PD/C and confounders	Genus	73.9202	-0.00137894	0.000414358	-3.3279	0.000875035	0.00940662	**
Propionic acid	Anaerotruncus	control only	Genus	81.7662	-0.00166074	0.000506951	-3.27594	0.0010531	0.0131029	*
Propionic acid	Anaerotruncus	PD only	Genus	60.7431	-0.00100456	0.000665046	-1.51051	0.130913	0.402088
Propionic acid	Bacteroides	full data	Genus	2746.72	0.000422021	0.000261949	1.61108	0.107162	0.230397
Propionic acid	Bacteroides	full data, corrected for PD/C and confounders	Genus	2746.72	0.000406244	0.000263511	1.54166	0.123157	0.326902
Propionic acid	Bacteroides	control only	Genus	2717.1	0.0008047	0.000334289	2.4072	0.0160755	0.0883568	.
Propionic acid	Bacteroides	PD only	Genus	2862.35	0.000156948	0.000474576	0.330712	0.740862	0.876156
Propionic acid	Bifidobacterium	full data	Genus	3383.49	-0.00102281	0.000422727	-2.41956	0.0155392	0.095455	.
Propionic acid	Bifidobacterium	full data, corrected for PD/C and confounders	Genus	3383.49	0.000145917	0.000400233	0.36458	0.715425	0.936082
Propionic acid	Bifidobacterium	control only	Genus	1334.56	1.75549e-05	0.000486318	0.0360975	0.971205	0.991139
Propionic acid	Bifidobacterium	PD only	Genus	5469.37	-0.00132538	0.000710885	-1.86441	0.0622644	0.267737
Propionic acid	Butyricicoccus	full data	Genus	201.42	0.0012251	0.000234361	5.22742	1.71892e-07	3.69568e-06	***
Propionic acid	Butyricicoccus	full data, corrected for PD/C and confounders	Genus	201.42	0.000990321	0.000239056	4.14262	3.43357e-05	0.000492146	***
Propionic acid	Butyricicoccus	control only	Genus	270.469	0.00103562	0.000320186	3.23443	0.00121887	0.0131029	*
Propionic acid	Butyricicoccus	PD only	Genus	138.831	0.0011137	0.000373071	2.98523	0.00283369	0.0406162	*
Propionic acid	Clostridium_sensu_stricto	full data	Genus	360.303	0.000865716	0.000551995	1.56834	0.116802	0.239166
Propionic acid	Clostridium_sensu_stricto	full data, corrected for PD/C and confounders	Genus	360.303	0.00112473	0.00058188	1.93293	0.0532444	0.228487
Propionic acid	Clostridium_sensu_stricto	control only	Genus	398.646	0.000556884	0.000612524	0.909163	0.363264	0.578532
Propionic acid	Clostridium_sensu_stricto	PD only	Genus	313.215	0.00265035	0.00108793	2.43615	0.0148444	0.151128
Propionic acid	Escherichia/Shigella	full data	Genus	413.049	-0.000985213	0.000584785	-1.68474	0.0920379	0.219868
Propionic acid	Escherichia/Shigella	full data, corrected for PD/C and confounders	Genus	413.049	-0.00091803	0.00061165	-1.50091	0.133379	0.326902
Propionic acid	Escherichia/Shigella	control only	Genus	285.221	-0.000251247	0.000759256	-0.330912	0.740711	0.932896
Propionic acid	Escherichia/Shigella	PD only	Genus	529.746	-0.000863112	0.000988045	-0.873555	0.382361	0.714848
Propionic acid	Flavonifractor	full data	Genus	212.393	-0.000812715	0.000408746	-1.98831	0.0467774	0.182857
Propionic acid	Flavonifractor	full data, corrected for PD/C and confounders	Genus	212.393	-0.000796333	0.000421326	-1.89006	0.0587497	0.228487
Propionic acid	Flavonifractor	control only	Genus	181.491	-0.000281944	0.000517846	-0.544455	0.586128	0.763743
Propionic acid	Flavonifractor	PD only	Genus	239.893	-0.0015533	0.000718728	-2.16118	0.0306811	0.194218
Propionic acid	Intestinimonas	full data	Genus	95.1804	-0.000327092	0.000349833	-0.934994	0.349791	0.518656
Propionic acid	Intestinimonas	full data, corrected for PD/C and confounders	Genus	95.1804	-0.00038932	0.000349956	-1.11248	0.265931	0.519774
Propionic acid	Intestinimonas	control only	Genus	73.5724	-0.000307081	0.000443426	-0.692519	0.488612	0.730498
Propionic acid	Intestinimonas	PD only	Genus	111.575	0.000286645	0.000597793	0.479506	0.631579	0.876061
Propionic acid	Phascolarctobacterium	full data	Genus	545.742	-0.00114521	0.00320479	-0.357343	0.720835	0.815682
Propionic acid	Phascolarctobacterium	full data, corrected for PD/C and confounders	Genus	545.742	-0.000932416	0.00339671	-0.274505	0.783696	0.936082
Propionic acid	Phascolarctobacterium	control only	Genus	506.822	-0.0022957	0.000901565	-2.54635	0.0108855	0.0883568	.
Propionic acid	Phascolarctobacterium	PD only	Genus	578.797	-0.000149263	0.00415516	-0.0359223	0.971344	0.971344
Propionic acid	Romboutsia	full data	Genus	144.785	0.00304201	0.000485823	6.26156	3.81144e-10	1.63892e-08	***
Propionic acid	Romboutsia	full data, corrected for PD/C and confounders	Genus	144.785	0.00305339	0.000514879	5.9303	3.02378e-09	1.30023e-07	***
Propionic acid	Romboutsia	control only	Genus	180.01	0.00202246	0.000599139	3.37562	0.000736507	0.0131029	*
Propionic acid	Romboutsia	PD only	Genus	115.589	0.00448324	0.000847307	5.29116	1.21544e-07	5.22638e-06	***
Propionic acid	Roseburia	full data	Genus	3994.13	0.00171061	0.000341995	5.00186	5.67796e-07	8.13841e-06	***
Propionic acid	Roseburia	full data, corrected for PD/C and confounders	Genus	3994.13	0.00170479	0.000355775	4.79177	1.65313e-06	3.55424e-05	***
Propionic acid	Roseburia	control only	Genus	5167.52	0.00137178	0.00035245	3.89212	9.93722e-05	0.00427301	**
Propionic acid	Roseburia	PD only	Genus	2885.18	0.00215042	0.000695185	3.09331	0.0019794	0.0406162	*
Propionic acid	Sporobacter	full data	Genus	9.44863	-0.000696163	0.000326242	-2.13388	0.0328523	0.156961
Propionic acid	Sporobacter	full data, corrected for PD/C and confounders	Genus	9.44863	-0.000663929	0.000338825	-1.95951	0.0500536	0.228487
Propionic acid	Sporobacter	control only	Genus	10.5578	-0.000905315	0.000433301	-2.08934	0.0366767	0.143373
Propionic acid	Sporobacter	PD only	Genus	8.46134	-0.00030418	0.000565011	-0.538362	0.590327	0.875313
B. Stool inflammatory markers
Marker	Taxon	Subset	Level	baseMean	log2 fold change	log2 fold change SE	stat	p-value	adjusted p-value	pStar
Stool NGAL	Bacteroidaceae	full data	Family	2812.21	0.00657204	0.00149541	4.39482	1.10867e-05	0.000210647	***
Stool NGAL	Bacteroidaceae	full data, corrected for PD/C and confounders	Family	2812.21	0.00625062	0.00147459	4.2389	2.24622e-05	0.000426782	***
Stool NGAL	Bacteroidaceae	control only	Family	2770.8	0.00985913	0.00205224	4.80409	1.55458e-06	2.95371e-05	***
Stool NGAL	Bacteroidaceae	PD only	Family	2900.39	0.00449492	0.00223253	2.01337	0.0440756	0.167487
Stool NGAL	Bifidobacteriaceae	full data	Family	3002.57	0.0084603	0.00248517	3.40431	0.000663321	0.00420104	**
Stool NGAL	Bifidobacteriaceae	full data, corrected for PD/C and confounders	Family	3002.57	0.00434977	0.00227907	1.90857	0.0563174	0.214006
Stool NGAL	Bifidobacteriaceae	control only	Family	1434.57	-0.000320008	0.00337537	-0.0948069	0.924468	0.975828
Stool NGAL	Bifidobacteriaceae	PD only	Family	4832.79	0.0129125	0.00322046	4.00953	6.08398e-05	0.00115596	**
Stool NGAL	Prevotellaceae	full data	Family	1632.19	-0.0142395	0.00388839	-3.66207	0.00025019	0.00237681	**
Stool NGAL	Prevotellaceae	full data, corrected for PD/C and confounders	Family	1632.19	-0.013666	0.00388363	-3.51886	0.000433398	0.00411728	**
Stool NGAL	Prevotellaceae	control only	Family	2064.45	-0.0166294	0.00490759	-3.38851	0.000702727	0.00667591	**
Stool NGAL	Prevotellaceae	PD only	Family	1311.17	-0.00237842	0.0194807	-0.122091	0.902827	0.940298
Stool NGAL	Streptococcaceae	full data	Family	174.077	0.00508272	0.00208503	2.43772	0.0147803	0.0561652	.
Stool NGAL	Streptococcaceae	full data, corrected for PD/C and confounders	Family	174.077	0.00569862	0.00204244	2.7901	0.00526918	0.0333715	*
Stool NGAL	Streptococcaceae	control only	Family	185.377	0.00402281	0.00301623	1.33372	0.182295	0.432952
Stool NGAL	Streptococcaceae	PD only	Family	157.871	0.00829113	0.00265039	3.12827	0.00175837	0.0167045	*
Stool NGAL	Verrucomicrobiaceae	full data	Family	727.721	-0.00290767	0.00335615	-0.866372	0.386286	0.562092
Stool NGAL	Verrucomicrobiaceae	full data, corrected for PD/C and confounders	Family	727.721	-0.00676521	0.0114455	-0.591081	0.554466	0.810373
Stool NGAL	Verrucomicrobiaceae	control only	Family	714.211	0.00239185	0.00458002	0.522236	0.601506	0.879125
Stool NGAL	Verrucomicrobiaceae	PD only	Family	734.134	-0.0139658	0.0047915	-2.91471	0.00356017	0.0225477	*
Stool NGAL	Victivallaceae	full data	Family	143.179	-0.00971331	0.00378869	-2.56376	0.0103544	0.0491834	*
Stool NGAL	Victivallaceae	full data, corrected for PD/C and confounders	Family	143.179	-0.0169966	0.0110308	-1.54083	0.123358	0.33483
Stool NGAL	Victivallaceae	control only	Family	170.987	-0.0108611	0.00489649	-2.21813	0.0265458	0.168124
Stool NGAL	Victivallaceae	PD only	Family	104.303	-0.00461542	0.00568568	-0.811762	0.416928	0.788758
Stool NGAL	Akkermansia	full data	Genus	867.685	-0.00783544	0.00339675	-2.30674	0.021069	0.100663
Stool NGAL	Akkermansia	full data, corrected for PD/C and confounders	Genus	867.685	-0.00808315	0.00341859	-2.36447	0.0180561	0.110916
Stool NGAL	Akkermansia	control only	Genus	694.856	-0.000919116	0.00449953	-0.204269	0.838143	0.983502
Stool NGAL	Akkermansia	PD only	Genus	1008.54	-0.0156933	0.0049265	-3.18549	0.0014451	0.0207131	*
Stool NGAL	Anaerotruncus	full data	Genus	75.8404	-0.00609945	0.00239227	-2.54966	0.0107829	0.0681531	.
Stool NGAL	Anaerotruncus	full data, corrected for PD/C and confounders	Genus	75.8404	-0.00737124	0.0023788	-3.09872	0.0019436	0.0278582	*
Stool NGAL	Anaerotruncus	control only	Genus	83.8114	-0.00999828	0.00332942	-3.00301	0.00267321	0.0294328	*
Stool NGAL	Anaerotruncus	PD only	Genus	61.7907	-0.00255548	0.00328422	-0.778108	0.436505	0.858697
Stool NGAL	Bacteroides	full data	Genus	2804.94	0.00542522	0.00153107	3.54342	0.000394976	0.0137066	*
Stool NGAL	Bacteroides	full data, corrected for PD/C and confounders	Genus	2804.94	0.005336	0.00145151	3.67619	0.000236746	0.0101801	*
Stool NGAL	Bacteroides	control only	Genus	2747.89	0.00862867	0.00208238	4.14366	3.4181e-05	0.00146978	**
Stool NGAL	Bacteroides	PD only	Genus	2929.7	0.00337194	0.00227527	1.48199	0.138342	0.54079
Stool NGAL	Bifidobacterium	full data	Genus	3142.78	0.0085475	0.00250283	3.41513	0.000637515	0.0137066	*
Stool NGAL	Bifidobacterium	full data, corrected for PD/C and confounders	Genus	3142.78	0.00400682	0.00230041	1.74178	0.0815467	0.269731
Stool NGAL	Bifidobacterium	control only	Genus	1355.14	-0.000367264	0.00321975	-0.114066	0.909185	0.983502
Stool NGAL	Bifidobacterium	PD only	Genus	5037.87	0.012255	0.00334204	3.66691	0.000245503	0.00803954	**
Stool NGAL	Coprococcus	full data	Genus	1657.12	-0.000502446	0.00248684	-0.202042	0.839884	0.993336
Stool NGAL	Coprococcus	full data, corrected for PD/C and confounders	Genus	1657.12	-0.00237899	0.0024763	-0.960702	0.336702	0.637407
Stool NGAL	Coprococcus	control only	Genus	1613.54	-0.00771318	0.00306216	-2.51887	0.0117732	0.073567	.
Stool NGAL	Coprococcus	PD only	Genus	1699.12	0.00370629	0.00378576	0.979008	0.327576	0.858697
Stool NGAL	Flavonifractor	full data	Genus	219.742	-0.00454055	0.00247189	-1.83687	0.0662288	0.212208
Stool NGAL	Flavonifractor	full data, corrected for PD/C and confounders	Genus	219.742	-0.0048296	0.00243419	-1.98407	0.0472482	0.195401
Stool NGAL	Flavonifractor	control only	Genus	186.164	0.00436679	0.00337438	1.2941	0.19563	0.525755
Stool NGAL	Flavonifractor	PD only	Genus	245.668	-0.0121562	0.00341673	-3.55783	0.000373932	0.00803954	**
Stool NGAL	Intestinimonas	full data	Genus	97.3828	-0.00508807	0.00204669	-2.486	0.0129188	0.0694387	.
Stool NGAL	Intestinimonas	full data, corrected for PD/C and confounders	Genus	97.3828	-0.00413344	0.00196083	-2.108	0.0350307	0.167369
Stool NGAL	Intestinimonas	control only	Genus	75.3983	-0.00179434	0.00285751	-0.627936	0.530046	0.879642
Stool NGAL	Intestinimonas	PD only	Genus	113.916	-0.00819827	0.00275475	-2.97605	0.00291992	0.0313891	*
Stool NGAL	Prevotella	full data	Genus	1695.01	-0.0123296	0.0189709	-0.649922	0.515743	0.768783
Stool NGAL	Prevotella	full data, corrected for PD/C and confounders	Genus	1695.01	-0.0117257	0.0190069	-0.616916	0.53729	0.758987
Stool NGAL	Prevotella	control only	Genus	2608.06	-0.0171866	0.0054727	-3.14043	0.00168703	0.0294328	*
Stool NGAL	Prevotella	PD only	Genus	878.85	-0.00687776	0.0195057	-0.352602	0.724387	0.907207
Stool NGAL	Roseburia	full data	Genus	3972.42	0.00384945	0.00219474	1.75394	0.0794402	0.213496
Stool NGAL	Roseburia	full data, corrected for PD/C and confounders	Genus	3972.42	0.00345359	0.00217441	1.58828	0.112222	0.298986
Stool NGAL	Roseburia	control only	Genus	5154.36	0.00736817	0.00245956	2.99572	0.00273793	0.0294328	*
Stool NGAL	Roseburia	PD only	Genus	2840.63	-0.000627541	0.00361595	-0.173548	0.862221	0.907207
Stool NGAL	Sporobacter	full data	Genus	9.76324	-0.00586366	0.00187672	-3.12442	0.00178154	0.0255354	*
Stool NGAL	Sporobacter	full data, corrected for PD/C and confounders	Genus	9.76324	-0.00637619	0.00182629	-3.49135	0.000480593	0.0103328	*
Stool NGAL	Sporobacter	control only	Genus	10.6346	-0.00749031	0.00280035	-2.67477	0.00747795	0.0643104	.
Stool NGAL	Sporobacter	PD only	Genus	8.86412	-0.00401981	0.0025521	-1.5751	0.115234	0.495506
Stool NGAL	Streptococcus	full data	Genus	168.173	0.00487433	0.00220749	2.20809	0.0272379	0.117123
Stool NGAL	Streptococcus	full data, corrected for PD/C and confounders	Genus	168.173	0.00466181	0.00218197	2.13651	0.0326375	0.167369
Stool NGAL	Streptococcus	control only	Genus	172.302	0.0014145	0.00321463	0.44002	0.659923	0.933468
Stool NGAL	Streptococcus	PD only	Genus	169.112	0.00807964	0.00305321	2.64628	0.00813829	0.0699893	.
Stool NGAL	Veillonella	full data	Genus	63.73	0.00855651	0.00329228	2.59896	0.00935055	0.0681531	.
Stool NGAL	Veillonella	full data, corrected for PD/C and confounders	Genus	63.73	0.00885257	0.0032921	2.68903	0.00716589	0.0770333	.
Stool NGAL	Veillonella	control only	Genus	94.641	0.00993275	0.00473945	2.09576	0.0361035	0.17474
Stool NGAL	Veillonella	PD only	Genus	39.5066	0.00423639	0.00442952	0.956401	0.33887	0.858697
Stool NGAL	Victivallis	full data	Genus	152.3	-0.0101653	0.00376282	-2.70152	0.00690237	0.0681531	.
Stool NGAL	Victivallis	full data, corrected for PD/C and confounders	Genus	152.3	-0.0174671	0.01118	-1.56236	0.118204	0.298986
Stool NGAL	Victivallis	control only	Genus	178.986	-0.0119283	0.00474691	-2.51285	0.011976	0.073567	.
Stool NGAL	Victivallis	PD only	Genus	123.513	-0.00628163	0.00588614	-1.06719	0.285886	0.858697
Stool zonulin	Bacteroidaceae	full data	Family	2761	0.00356836	0.00316067	1.12899	0.258903	0.757162
Stool zonulin	Bacteroidaceae	full data, corrected for PD/C and confounders	Family	2761	0.00287733	0.0031495	0.913584	0.360936	0.806963
Stool zonulin	Bacteroidaceae	control only	Family	2740.99	0.0100572	0.00568292	1.76972	0.0767733	0.264581
Stool zonulin	Bacteroidaceae	PD only	Family	2814.43	0.000394458	0.00381082	0.10351	0.917558	0.966927
Stool zonulin	Bifidobacteriaceae	full data	Family	3205.45	-0.00278235	0.00515324	-0.539923	0.58925	0.849778
Stool zonulin	Bifidobacteriaceae	full data, corrected for PD/C and confounders	Family	3205.45	-0.0033882	0.00466013	-0.72706	0.467189	0.806963
Stool zonulin	Bifidobacteriaceae	control only	Family	1414.94	0.00966505	0.00853445	1.13247	0.257435	0.543474
Stool zonulin	Bifidobacteriaceae	PD only	Family	5127.66	-0.00645438	0.00578002	-1.11667	0.264135	0.836428
Stool zonulin	Prevotellaceae	full data	Family	1706.51	-0.00798533	0.00801003	-0.996917	0.318805	0.757162
Stool zonulin	Prevotellaceae	full data, corrected for PD/C and confounders	Family	1706.51	-0.00606127	0.0372691	-0.162635	0.870806	0.902561
Stool zonulin	Prevotellaceae	control only	Family	2095.41	-0.028544	0.0124752	-2.28806	0.0221343	0.210275
Stool zonulin	Prevotellaceae	PD only	Family	1358.92	0.0076361	0.0340985	0.223942	0.822802	0.966927
Stool zonulin	Streptococcaceae	full data	Family	207.629	0.00724419	0.00460383	1.57351	0.1156	0.757162
Stool zonulin	Streptococcaceae	full data, corrected for PD/C and confounders	Family	207.629	0.00763913	0.00466651	1.63701	0.101628	0.806963
Stool zonulin	Streptococcaceae	control only	Family	185.221	0.0072422	0.00773114	0.936757	0.348884	0.662879
Stool zonulin	Streptococcaceae	PD only	Family	217.746	0.00647601	0.00568074	1.13999	0.254289	0.836428
Stool zonulin	Verrucomicrobiaceae	full data	Family	698.856	0.00964291	0.00680744	1.41652	0.156622	0.757162
Stool zonulin	Verrucomicrobiaceae	full data, corrected for PD/C and confounders	Family	698.856	0.00772125	0.00689327	1.12011	0.262665	0.806963
Stool zonulin	Verrucomicrobiaceae	control only	Family	702.561	0.0244017	0.0115044	2.12108	0.0339148	0.214794
Stool zonulin	Verrucomicrobiaceae	PD only	Family	705.091	-0.00165024	0.008507	-0.193986	0.846187	0.966927
Stool zonulin	Victivallaceae	full data	Family	150.357	-0.00148513	0.00784117	-0.189402	0.849778	0.849778
Stool zonulin	Victivallaceae	full data, corrected for PD/C and confounders	Family	150.357	-0.002418	0.00793868	-0.304584	0.760683	0.897142
Stool zonulin	Victivallaceae	control only	Family	168.315	-0.0388394	0.0128866	-3.01393	0.00257884	0.0489979	*
Stool zonulin	Victivallaceae	PD only	Family	121.84	0.00373703	0.0101511	0.368141	0.712768	0.966927
Stool zonulin	Akkermansia	full data	Genus	833.647	-0.000982333	0.00702903	-0.139754	0.888855	0.890204
Stool zonulin	Akkermansia	full data, corrected for PD/C and confounders	Genus	833.647	0.000472921	0.00710367	0.0665743	0.946921	0.946921
Stool zonulin	Akkermansia	control only	Genus	681.418	0.0109866	0.0115885	0.948058	0.3431	0.676121
Stool zonulin	Akkermansia	PD only	Genus	953.397	-0.00350909	0.00885463	-0.396299	0.691884	0.891776
Stool zonulin	Anaerotruncus	full data	Genus	73.9202	0.00455393	0.00490728	0.927993	0.353411	0.772902
Stool zonulin	Anaerotruncus	full data, corrected for PD/C and confounders	Genus	73.9202	0.0016246	0.0049213	0.330115	0.741313	0.904224
Stool zonulin	Anaerotruncus	control only	Genus	81.7662	0.0450693	0.00837839	5.37923	7.48051e-08	3.21662e-06	***
Stool zonulin	Anaerotruncus	PD only	Genus	60.7431	-0.00580252	0.00548705	-1.05749	0.290287	0.753291
Stool zonulin	Bacteroides	full data	Genus	2746.72	0.00239231	0.00316243	0.756479	0.449362	0.772902
Stool zonulin	Bacteroides	full data, corrected for PD/C and confounders	Genus	2746.72	0.00159968	0.00308599	0.518368	0.604201	0.904224
Stool zonulin	Bacteroides	control only	Genus	2717.1	0.00610909	0.00570288	1.07123	0.284066	0.676121
Stool zonulin	Bacteroides	PD only	Genus	2862.35	0.000710755	0.00392081	0.181277	0.85615	0.904663
Stool zonulin	Bifidobacterium	full data	Genus	3383.49	-0.00463131	0.00521964	-0.887284	0.374926	0.772902
Stool zonulin	Bifidobacterium	full data, corrected for PD/C and confounders	Genus	3383.49	-0.00645034	0.00465126	-1.38679	0.165505	0.651208
Stool zonulin	Bifidobacterium	control only	Genus	1334.56	-0.000197027	0.00820248	-0.0240204	0.980836	0.980836
Stool zonulin	Bifidobacterium	PD only	Genus	5469.37	-0.00827263	0.00586905	-1.40954	0.158677	0.563206
Stool zonulin	Coprococcus	full data	Genus	1661.64	-0.0222437	0.00479674	-4.63726	3.53059e-06	0.000151815	***
Stool zonulin	Coprococcus	full data, corrected for PD/C and confounders	Genus	1661.64	-0.0225676	0.00483841	-4.66426	3.09728e-06	0.000133183	***
Stool zonulin	Coprococcus	control only	Genus	1665.85	-0.0226524	0.00794825	-2.84999	0.00437209	0.0375999	*
Stool zonulin	Coprococcus	PD only	Genus	1657.24	-0.0229415	0.00604763	-3.79346	0.000148562	0.00638816	**
Stool zonulin	Flavonifractor	full data	Genus	212.393	0.00783594	0.00493833	1.58676	0.112568	0.605051
Stool zonulin	Flavonifractor	full data, corrected for PD/C and confounders	Genus	212.393	0.00759029	0.00491387	1.54467	0.122427	0.651208
Stool zonulin	Flavonifractor	control only	Genus	181.491	0.0343562	0.00820742	4.186	2.83917e-05	0.000406948	***
Stool zonulin	Flavonifractor	PD only	Genus	239.893	-0.00107706	0.00602202	-0.178853	0.858053	0.904663
Stool zonulin	Intestinimonas	full data	Genus	95.1804	-0.0020509	0.00423762	-0.483974	0.628404	0.861648
Stool zonulin	Intestinimonas	full data, corrected for PD/C and confounders	Genus	95.1804	-0.000691608	0.0040825	-0.169408	0.865476	0.913561
Stool zonulin	Intestinimonas	control only	Genus	73.5724	0.0123776	0.00738863	1.67522	0.0938912	0.504665
Stool zonulin	Intestinimonas	PD only	Genus	111.575	-0.00728331	0.00488926	-1.48965	0.136315	0.563206
Stool zonulin	Prevotella	full data	Genus	1782.65	-0.0116213	0.0392533	-0.296058	0.767186	0.880023
Stool zonulin	Prevotella	full data, corrected for PD/C and confounders	Genus	1782.65	-0.0116444	0.0395761	-0.294227	0.768585	0.904224
Stool zonulin	Prevotella	control only	Genus	2646.55	-0.0711494	0.0137062	-5.19104	2.09123e-07	4.49615e-06	***
Stool zonulin	Prevotella	PD only	Genus	1010.27	0.00776141	0.0341101	0.22754	0.820004	0.904663
Stool zonulin	Roseburia	full data	Genus	3994.13	0.00541127	0.00444652	1.21697	0.223616	0.70693
Stool zonulin	Roseburia	full data, corrected for PD/C and confounders	Genus	3994.13	0.00766871	0.00439396	1.74529	0.0809351	0.651208
Stool zonulin	Roseburia	control only	Genus	5167.52	0.00175397	0.00644716	0.272053	0.785582	0.906099
Stool zonulin	Roseburia	PD only	Genus	2885.18	0.0111969	0.0058827	1.90336	0.0569936	0.384265
Stool zonulin	Sporobacter	full data	Genus	9.44863	-0.00521085	0.00402646	-1.29415	0.195612	0.70693
Stool zonulin	Sporobacter	full data, corrected for PD/C and confounders	Genus	9.44863	-0.00417729	0.00408373	-1.02291	0.306351	0.781373
Stool zonulin	Sporobacter	control only	Genus	10.5578	-0.0111601	0.00803536	-1.38888	0.16487	0.676121
Stool zonulin	Sporobacter	PD only	Genus	8.46134	-0.00421382	0.00451219	-0.933875	0.350368	0.753291
Stool zonulin	Streptococcus	full data	Genus	214.27	0.00588331	0.00494996	1.18856	0.234613	0.70693
Stool zonulin	Streptococcus	full data, corrected for PD/C and confounders	Genus	214.27	0.00488836	0.00498813	0.979999	0.327087	0.781373
Stool zonulin	Streptococcus	control only	Genus	171.118	-0.000532337	0.00818609	-0.0650295	0.94815	0.970725
Stool zonulin	Streptococcus	PD only	Genus	251.15	0.00592422	0.00632435	0.936732	0.348897	0.753291
Stool zonulin	Veillonella	full data	Genus	91.5376	0.00884411	0.00716135	1.23498	0.216839	0.70693
Stool zonulin	Veillonella	full data, corrected for PD/C and confounders	Genus	91.5376	0.0103351	0.00715537	1.44439	0.148631	0.651208
Stool zonulin	Veillonella	control only	Genus	100.501	-0.0101893	0.0376433	-0.270679	0.786638	0.906099
Stool zonulin	Veillonella	PD only	Genus	84.8696	0.0114253	0.00833155	1.37133	0.170271	0.563206
Stool zonulin	Victivallis	full data	Genus	160.217	-0.00159734	0.00786653	-0.203056	0.839091	0.880023
Stool zonulin	Victivallis	full data, corrected for PD/C and confounders	Genus	160.217	-0.00286285	0.00797548	-0.358957	0.719627	0.904224
Stool zonulin	Victivallis	control only	Genus	176.218	-0.0467319	0.0127743	-3.65828	0.000253912	0.00272955	**
Stool zonulin	Victivallis	PD only	Genus	142.567	0.00402414	0.0100112	0.401964	0.68771	0.891776
Stool calprotectin	Bacteroidaceae	full data	Family	2765.44	-3.43337e-05	8.57402e-05	-0.400439	0.688833	0.860085
Stool calprotectin	Bacteroidaceae	full data, corrected for PD/C and confounders	Family	2765.44	-1.08534e-05	8.82691e-05	-0.122958	0.90214	0.952259
Stool calprotectin	Bacteroidaceae	control only	Family	2764.47	-1.72243e-05	0.000179725	-0.095837	0.92365	0.92365
Stool calprotectin	Bacteroidaceae	PD only	Family	2814.43	-7.62524e-05	0.000100256	-0.76058	0.446908	0.771931
Stool calprotectin	Bifidobacteriaceae	full data	Family	3207.98	0.000126203	0.000139351	0.905648	0.365122	0.684303
Stool calprotectin	Bifidobacteriaceae	full data, corrected for PD/C and confounders	Family	3207.98	-4.87303e-05	0.000128588	-0.378966	0.704713	0.952259
Stool calprotectin	Bifidobacteriaceae	control only	Family	1388.87	-0.000372349	0.000260858	-1.4274	0.153465	0.610576
Stool calprotectin	Bifidobacteriaceae	PD only	Family	5127.66	2.1322e-05	0.000154033	0.138425	0.889905	0.889905
Stool calprotectin	Prevotellaceae	full data	Family	1713.63	0.000177184	0.00100521	0.176266	0.860085	0.860085
Stool calprotectin	Prevotellaceae	full data, corrected for PD/C and confounders	Family	1713.63	0.000312325	0.00104924	0.297668	0.765957	0.952259
Stool calprotectin	Prevotellaceae	control only	Family	2138.13	0.000185769	0.000392025	0.473869	0.635594	0.891946
Stool calprotectin	Prevotellaceae	PD only	Family	1358.92	0.000263412	0.000901135	0.292311	0.770049	0.889905
Stool calprotectin	Streptococcaceae	full data	Family	194.594	0.000482766	0.000113224	4.26381	2.00971e-05	0.000381846	***
Stool calprotectin	Streptococcaceae	full data, corrected for PD/C and confounders	Family	194.594	0.000533272	0.000116131	4.59199	4.39037e-06	8.34169e-05	***
Stool calprotectin	Streptococcaceae	control only	Family	157.572	0.000130127	0.000225431	0.577236	0.56378	0.891946
Stool calprotectin	Streptococcaceae	PD only	Family	217.746	0.000610232	0.00012501	4.88148	1.05292e-06	2.00055e-05	***
Stool calprotectin	Verrucomicrobiaceae	full data	Family	701.066	0.00036625	0.000182689	2.00478	0.044987	0.213688
Stool calprotectin	Verrucomicrobiaceae	full data, corrected for PD/C and confounders	Family	701.066	0.000396672	0.000189527	2.09296	0.0363526	0.230233
Stool calprotectin	Verrucomicrobiaceae	control only	Family	701.003	0.000703383	0.000346339	2.03091	0.0422643	0.401511
Stool calprotectin	Verrucomicrobiaceae	PD only	Family	705.091	4.74164e-05	0.000225016	0.210725	0.833102	0.889905
Stool calprotectin	Victivallaceae	full data	Family	149.218	3.91886e-05	0.000213025	0.183962	0.854043	0.860085
Stool calprotectin	Victivallaceae	full data, corrected for PD/C and confounders	Family	149.218	-0.000161854	0.000670997	-0.241215	0.809389	0.952259
Stool calprotectin	Victivallaceae	control only	Family	166.113	-0.000275981	0.000397596	-0.694123	0.487605	0.842227
Stool calprotectin	Victivallaceae	PD only	Family	121.84	0.000301948	0.000265619	1.13677	0.255633	0.550945
Stool calprotectin	Akkermansia	full data	Genus	835.845	0.000290866	0.000188552	1.54263	0.122921	0.480507
Stool calprotectin	Akkermansia	full data, corrected for PD/C and confounders	Genus	835.845	0.00034685	0.000195918	1.77038	0.0766638	0.329654
Stool calprotectin	Akkermansia	control only	Genus	687.584	0.000445498	0.000348348	1.27889	0.200937	0.812076
Stool calprotectin	Akkermansia	PD only	Genus	953.397	0.000244553	0.000233211	1.04863	0.294346	0.765899
Stool calprotectin	Anaerotruncus	full data	Genus	74.1492	-0.000159342	0.000132522	-1.20238	0.229216	0.671006
Stool calprotectin	Anaerotruncus	full data, corrected for PD/C and confounders	Genus	74.1492	-0.000205442	0.000136002	-1.51059	0.130894	0.432957
Stool calprotectin	Anaerotruncus	control only	Genus	82.9665	-0.000367057	0.000272128	-1.34884	0.177388	0.812076
Stool calprotectin	Anaerotruncus	PD only	Genus	60.7431	-4.34473e-05	0.000145497	-0.298613	0.765235	0.952163
Stool calprotectin	Bacteroides	full data	Genus	2753.57	4.59272e-05	8.64314e-05	0.531372	0.595161	0.838146
Stool calprotectin	Bacteroides	full data, corrected for PD/C and confounders	Genus	2753.57	5.34292e-05	8.49826e-05	0.628708	0.52954	0.912863
Stool calprotectin	Bacteroides	control only	Genus	2728.22	1.79298e-05	0.000180576	0.0992922	0.920906	0.981679
Stool calprotectin	Bacteroides	PD only	Genus	2862.35	3.7642e-05	0.000103854	0.362451	0.717015	0.952163
Stool calprotectin	Bifidobacterium	full data	Genus	3367.85	0.000221645	0.000139549	1.58829	0.11222	0.480507
Stool calprotectin	Bifidobacterium	full data, corrected for PD/C and confounders	Genus	3367.85	1.9057e-05	0.000129465	0.147199	0.882975	0.975252
Stool calprotectin	Bifidobacterium	control only	Genus	1310.24	-0.000303517	0.000252554	-1.20179	0.229446	0.812076
Stool calprotectin	Bifidobacterium	PD only	Genus	5469.37	9.94816e-05	0.000156063	0.637445	0.523835	0.823258
Stool calprotectin	Coprococcus	full data	Genus	1653.22	0.000116705	0.000136372	0.855781	0.392119	0.733092
Stool calprotectin	Coprococcus	full data, corrected for PD/C and confounders	Genus	1653.22	6.77996e-05	0.000141168	0.480275	0.631032	0.935668
Stool calprotectin	Coprococcus	control only	Genus	1647.24	-1.45697e-06	0.000255432	-0.00570395	0.995449	0.995449
Stool calprotectin	Coprococcus	PD only	Genus	1657.24	0.000164745	0.000169623	0.971245	0.331426	0.765899
Stool calprotectin	Flavonifractor	full data	Genus	213.126	9.11166e-05	0.000134881	0.675532	0.499338	0.76684
Stool calprotectin	Flavonifractor	full data, corrected for PD/C and confounders	Genus	213.126	2.84328e-05	0.000136846	0.207772	0.835407	0.975252
Stool calprotectin	Flavonifractor	control only	Genus	182.797	-0.000151564	0.000268764	-0.563928	0.572803	0.882742
Stool calprotectin	Flavonifractor	PD only	Genus	239.893	0.000126713	0.000158996	0.796956	0.425476	0.776059
Stool calprotectin	Intestinimonas	full data	Genus	95.4649	-0.000281128	0.000112597	-2.49677	0.0125331	0.107784
Stool calprotectin	Intestinimonas	full data, corrected for PD/C and confounders	Genus	95.4649	-0.000311305	0.000110604	-2.8146	0.0048838	0.0700012	.
Stool calprotectin	Intestinimonas	control only	Genus	74.4406	-0.000334444	0.000227822	-1.468	0.142103	0.812076
Stool calprotectin	Intestinimonas	PD only	Genus	111.575	-0.000326981	0.000125662	-2.60208	0.00926615	0.132815
Stool calprotectin	Prevotella	full data	Genus	1785.99	0.000200439	0.00105443	0.190093	0.849236	0.965115
Stool calprotectin	Prevotella	full data, corrected for PD/C and confounders	Genus	1785.99	0.000330374	0.00108727	0.303857	0.761237	0.975252
Stool calprotectin	Prevotella	control only	Genus	2679.55	0.000558076	0.00145539	0.383454	0.701383	0.927368
Stool calprotectin	Prevotella	PD only	Genus	1010.27	0.000275423	0.000901471	0.305526	0.759966	0.952163
Stool calprotectin	Roseburia	full data	Genus	3987.84	8.54134e-05	0.000120645	0.707971	0.478963	0.76684
Stool calprotectin	Roseburia	full data, corrected for PD/C and confounders	Genus	3987.84	0.000137861	0.000122875	1.12196	0.261879	0.625601
Stool calprotectin	Roseburia	control only	Genus	5187.27	0.000140838	0.000200954	0.700845	0.4834	0.872586
Stool calprotectin	Roseburia	PD only	Genus	2885.18	0.000156955	0.00015781	0.994582	0.31994	0.765899
Stool calprotectin	Sporobacter	full data	Genus	9.48438	-0.000232942	0.000107251	-2.17193	0.0298611	0.183432
Stool calprotectin	Sporobacter	full data, corrected for PD/C and confounders	Genus	9.48438	-0.000211411	0.000108572	-1.9472	0.0515114	0.259728
Stool calprotectin	Sporobacter	control only	Genus	10.672	-0.000231919	0.000234331	-0.989706	0.322318	0.812076
Stool calprotectin	Sporobacter	PD only	Genus	8.46134	-0.000230459	0.000118916	-1.93801	0.0526223	0.398026
Stool calprotectin	Streptococcus	full data	Genus	203.209	0.000571242	0.000119457	4.782	1.73558e-06	7.46301e-05	***
Stool calprotectin	Streptococcus	full data, corrected for PD/C and confounders	Genus	203.209	0.000587341	0.000122917	4.77836	1.76729e-06	7.59936e-05	***
Stool calprotectin	Streptococcus	control only	Genus	147.139	1.23642e-05	0.000239629	0.0515973	0.95885	0.981679
Stool calprotectin	Streptococcus	PD only	Genus	251.15	0.000703418	0.000139025	5.05966	4.20011e-07	1.80605e-05	***
Stool calprotectin	Veillonella	full data	Genus	75.7502	0.000681389	0.000173525	3.92676	8.6099e-05	0.00185113	**
Stool calprotectin	Veillonella	full data, corrected for PD/C and confounders	Genus	75.7502	0.000792824	0.000182331	4.34827	1.37214e-05	0.00029501	***
Stool calprotectin	Veillonella	control only	Genus	65.5444	0.00102701	0.000346784	2.96153	0.00306117	0.0816885	.
Stool calprotectin	Veillonella	PD only	Genus	84.8696	0.000589998	0.000202794	2.90935	0.00362186	0.0778699	.
Stool calprotectin	Victivallis	full data	Genus	159.494	9.5965e-05	0.000210799	0.455244	0.648934	0.838146
Stool calprotectin	Victivallis	full data, corrected for PD/C and confounders	Genus	159.494	-0.000138889	0.000697169	-0.199219	0.842091	0.975252
Stool calprotectin	Victivallis	control only	Genus	173.236	-0.000417889	0.000382495	-1.09253	0.274598	0.812076
Stool calprotectin	Victivallis	PD only	Genus	142.567	0.000325517	0.000258855	1.25753	0.208563	0.765899
